# Supplementary material for: Modification of Spanish Mackerel (Scomberomorus niphonius) Surimi Gels by Three Anionic Polysaccharides
Source: Foods. 2025 Jul 29;14(15):2671. doi: 10.3390/foods14152671 (PMC12346181; doi:10.3390/foods14152671)
Supplement: Supplementary file 1 [file foods-14-02671-s001.zip]

Archive with 1 entries (1 files):
- foods-3725685-supplementary.pdf
